# Supplementary material for: The Association between Message Framing and Intention to Vaccinate Predictive of Hepatitis A Vaccine Uptake
Source: Int J Environ Res Public Health. 2024 Feb 10;21(2):207. doi: 10.3390/ijerph21020207 (PMC10888360; doi:10.3390/ijerph21020207)
Supplement: Supplementary file 1 [file ijerph-21-00207-s001.zip]

Archive with 1 entries (1 files):
- ijerph-2839756-supplementary.pdf
